# Supplementary material for: A signal motif retains Arabidopsis ER-α-mannosidase I in the cis-Golgi and prevents enhanced glycoprotein ERAD
Source: Nat Commun. 2019 Aug 16;10:3701. doi: 10.1038/s41467-019-11686-9 (PMC6697737; doi:10.1038/s41467-019-11686-9)
Supplement: Supplementary file 4 — Source Data [file 41467_2019_11686_MOESM4_ESM.xlsx]

## Sheet: Fig. 2C
	Figure 2C
	antibody: anti-MNS3

## Sheet: Fig. 5E
	Figure 5E
	antibodies: anti-GFP or anti-mRFP

## Sheet: Fig. 5F
		Figure 5F
		antibody: anti-mRFP
		Endo H treatments
		EndoH
										longer exposure

## Sheet: Fig. 6C
				Figure 5F
				antibody: anti-GFP
				Endo H treatments
				longer exposure

## Sheet: Fig. 9C
			Figure 9C
			antibody: anti-GFP
			Endo H and PNGase F treatments

## Sheet: Suppl. Fig. 3B
		Supplemental Figure 3B
		antibody: anti-GFP or anti-mRFP

## Sheet: Suppl. Fig. 4
	Supplemental Figure 4
	WebLogo alignment
	>NP_564345.1 alpha-mannosidase 3 [Arabidopsis thaliana]
	MSKSLPYSVKDIHYDNAKFRHRSPLKVFSQSLLTLSTKRNY
	>XP_002893595.1 mannosyl-oligosaccharide 1,2-alpha-mannosidase MNS3 [Arabidopsis lyrata subsp. lyrata]
	MSNSLPYSVKDIHYDNAKFRHRSPLKVFSQSLLTLSTKRNY
	>XP_010499520.1 PREDICTED: mannosyl-oligosaccharide 1,2-alpha-mannosidase MNS3 [Camelina sativa]
	MSKSLPYSVKDIHYDNAKFRHRSPLKVLSQSLLTLNTKRNY
	>XP_006303170.1 hypothetical protein CARUB_v10008589mg [Capsella rubella]
	MSKSLPYSVKDIHYDNAKFRHRSPLKVLSQSLLTLNTKRNY
	>XP_006415522.1 hypothetical protein EUTSA_v10007084mg [Eutrema salsugineum]
	MSKSLPYSVKDVHYDNAKFRHRSPLKVLSQSLLTLNTKRNY
	>XP_013671433.1 mannosyl-oligosaccharide 1,2-alpha-mannosidase MNS3-like [Brassica napus]
	MSKSLPYSVKDVHYDNAKFRHRSPLKVLSQSLLTLNTKRNY
	>XP_009109629.1 PREDICTED: mannosyl-oligosaccharide 1,2-alpha-mannosidase MNS3-like [Brassica rapa]
	MSKSLPYSVKDVHYDNAKFRHRSPLKVLSQSLLTLNTKRDY
	>XP_013622279.1 PREDICTED: mannosyl-oligosaccharide 1,2-alpha-mannosidase MNS3-like [Brassica oleracea var. oleracea]
	MSKSLPYSVKDVHYDNAKFRHRSPLKVLSQSLLTLNTKRDY
	>XP_018434032.1 PREDICTED: mannosyl-oligosaccharide 1,2-alpha-mannosidase MNS3 [Raphanus sativus]
	MSKSLPYSVKDVNYDNAKFRHRSPLKVLSQSMLTLSTKRNY
	>KFK44824.1 hypothetical protein AALP_AA1G307600 [Arabis alpina]
	MSKSLPYSVKDVHYDNAKFRHRSPLKVLSQSVLTLGTKRNC
	>XP_010538249.1 PREDICTED: mannosyl-oligosaccharide 1,2-alpha-mannosidase MNS3 [Tarenaya hassleriana]
	MSKSLPYSMRDVHYDNAKFRHRSPLKVLSQSLLTLNTKRNC
	>XP_008439639.1 PREDICTED: mannosyl-oligosaccharide 1,2-alpha-mannosidase MNS3 [Cucumis melo]
	MSSSLPYSVKDVHYDNAKFRQRSYLKVMTQNLLTGSRKRDY
	>XP_004134582.1 PREDICTED: mannosyl-oligosaccharide 1,2-alpha-mannosidase MNS3 [Cucumis sativus]
	MSSSLPYSVKDVHYDNAKFRQRSYVKVMTQNLLTGSRKRDY
	>XP_016752056.1 PREDICTED: mannosyl-oligosaccharide 1,2-alpha-mannosidase MNS3-like [Gossypium hirsutum]
	MSKSLPYSVKDVHYDNAKFRHRSFFKVITQTLFTSDMKREC
	>XP_017614861.1 PREDICTED: mannosyl-oligosaccharide 1,2-alpha-mannosidase MNS3-like [Gossypium arboreum]
	MSKSLPYSVKDVHYDNAKFRHRSFFKVITQTLFTSDMKREC
	>XP_012449663.1 PREDICTED: mannosyl-oligosaccharide 1,2-alpha-mannosidase MNS3-like [Gossypium raimondii]
	MSKSLPYSVKDVHYDNAKFRHRSFFKVITQTLFTSDMKREC
	>EOY27711.1 Endoplasmic reticulum mannosyl-oligosaccharide 1,2-alpha-mannosidase isoform 2 [Theobroma cacao]
	MSKSLPYSMKDVHYDNAKFRHRSFFKVITQNLLTSNMKREC
	>XP_022978355.1 mannosyl-oligosaccharide 1,2-alpha-mannosidase MNS3-like isoform X1 [Cucurbita maxima]
	MSSSLPYSVKDVHYDNAKFRQRSYLKVMTQNLLTGSRKRDC
	>XP_016458426.1 PREDICTED: mannosyl-oligosaccharide 1,2-alpha-mannosidase MNS3-like [Nicotiana tabacum]
	MSNSLPYSVKDVHYDNAKFRQRSVSQVISQALLTSNGKRDY
	>XP_019236155.1 PREDICTED: mannosyl-oligosaccharide 1,2-alpha-mannosidase MNS3 [Nicotiana attenuata]
	MSNSLPYSVKDVHYDNAKFRQRSVSQVISQALLTSNGKRDY
	>XP_009804744.1 PREDICTED: mannosyl-oligosaccharide 1,2-alpha-mannosidase MNS3 [Nicotiana sylvestris]
	MSNSLPYSVKDVHYDNAKFRQRSVSQVISQALLTSNGKRDY
	>XP_012072097.1 mannosyl-oligosaccharide 1,2-alpha-mannosidase MNS3 isoform X1 [Jatropha curcas]
	MSKSLPYSMKDVHYDNAKFRQRSLVKVISQSLITTNLKREC
	>XP_021293637.1 mannosyl-oligosaccharide 1,2-alpha-mannosidase MNS3 [Herrania umbratica]
	MSKSLPYSMKDVHYDNAKFRHRSFFKVITQNLLTSNKKREC
	>XP_002275664.1 PREDICTED: mannosyl-oligosaccharide 1,2-alpha-mannosidase MNS3 isoform X1 [Vitis vinifera]
	MSKSLPYSMKDVHYDNAKFRHRSCFKMITQTMLTSNLKRDC
	>XP_021662654.1 mannosyl-oligosaccharide 1,2-alpha-mannosidase MNS3-like isoform X2 [Hevea brasiliensis]
	MSKSLPYSMKDVHYDNAKFRQRSFVKVISQSLITSNIKREC
	>XP_011014924.1 PREDICTED: mannosyl-oligosaccharide 1,2-alpha-mannosidase MNS3 [Populus euphratica]
	MSKSLPYSMKDVHYDNAKFRQRSLVKVITQSLLTSNAKHNC
	>OMO70281.1 Glycoside hydrolase, family 47 [Corchorus capsularis]
	MSKSLPYSMKDVHYDNAKFRQRSFFKVISQSLLTSNMKREC
	>XP_022926003.1 mannosyl-oligosaccharide 1,2-alpha-mannosidase MNS3-like isoform X1 [Cucurbita moschata]
	MSSSLPYSVKDVHYDNAKFRQRSYLKVMTQNLLTGSRKRYC
	>XP_021594492.1 mannosyl-oligosaccharide 1,2-alpha-mannosidase MNS3-like [Manihot esculenta]
	MSKSLPYSMKDVHYDNAKFRQRSFVKVISQSLITSNLKRD
	C
	>XP_021662653.1 mannosyl-oligosaccharide 1,2-alpha-mannosidase MNS3-like isoform X1 [Hevea brasiliensis]
	MSKSLPYSMKDVHYDNAKFRQRSFVKVISQSLITSNIKREC
	>XP_004233119.1 PREDICTED: mannosyl-oligosaccharide 1,2-alpha-mannosidase MNS3 [Solanum lycopersicum]
	MSKSLPYSMKDVHYDNAKFRQRSVSQVISQVLLTSNGKRDY
	>XP_015066227.1 PREDICTED: mannosyl-oligosaccharide 1,2-alpha-mannosidase MNS3 [Solanum pennellii]
	MSKSLPYSTKDVHYDNAKFRQRSVSQVISQVLLTSNGKRDY
	>XP_009602724.1 PREDICTED: mannosyl-oligosaccharide 1,2-alpha-mannosidase MNS3 [Nicotiana tomentosiformis]
	MSNSLPYSVKDVHYDNAKFRQRSVSQVISQVLLTSNGKRDY
	>XP_006352965.1 PREDICTED: mannosyl-oligosaccharide 1,2-alpha-mannosidase MNS3 [Solanum tuberosum]
	MSKSLPYSMKDVHYDNAKFRQRSVCQAISQVLLTSNGKRDY
	>XP_006845350.1 mannosyl-oligosaccharide 1,2-alpha-mannosidase MNS3 [Amborella trichopoda]
	MSKVLPYAVQDVHYDNAKFRHRSFFKVITQALLTSGMRRDC
	>XP_002306001.2 glycoside hydrolase family 47 family protein [Populus trichocarpa]
	MSKSLPYSMKDVHYDNAKFRQRSFVKVITQSLLTSNAKHDC
	>XP_022146514.1 mannosyl-oligosaccharide 1,2-alpha-mannosidase MNS3 [Momordica charantia]
	MSSSLPYSVKDVHYDNAKFRQRPYFKVMTQNLRTGSAKRDY
	>BAT87297.1 hypothetical protein VIGAN_05065200 [Vigna angularis var. angularis]
	MSKSLPYSIKDVDYDNAKFRHRSFSKVVTQNLLTGNLKRDC
	>XP_010279652.1 PREDICTED: mannosyl-oligosaccharide 1,2-alpha-mannosidase MNS3 [Nelumbo nucifera]
	MSKGLPYSMKDVDYDNAKFRHRSFFKVISQALLTSNMRRDC
	>XP_017436731.1 PREDICTED: mannosyl-oligosaccharide 1,2-alpha-mannosidase MNS3 [Vigna angularis]
	MSKSLPYSIKDVDYDNAKFRHRSFSKVVTQNLLTGNLKRDC
	>XP_014518606.1 mannosyl-oligosaccharide 1,2-alpha-mannosidase MNS3 [Vigna radiata var. radiata]
	MSKSLPYSIKDVDYDNAKFRHRSFSKVVTQNLLTGNLKRDC
	>PHT55617.1 Mannosyl-oligosaccharide 1,2-alpha-mannosidase MNS3, partial [Capsicum baccatum]
	MSKSLPYSMKDVHYDNAKFRQRSVSQVVSQVLLTSNGKRDC
	>XP_016559471.1 PREDICTED: mannosyl-oligosaccharide 1,2-alpha-mannosidase MNS3 isoform X1 [Capsicum annuum]
	MSKSLPYSMKDVHYDNAKFRQRSVSQVVSQVLLTSNGKRDC
	>PHU25789.1 Mannosyl-oligosaccharide 1,2-alpha-mannosidase MNS3 [Capsicum chinense]
	MSKSLPYSMKDVHYDNAKFRQRSVSQVVSQVLLTSNGKRDC
	>XP_022886174.1 mannosyl-oligosaccharide 1,2-alpha-mannosidase MNS3-like [Olea europaea var. sylvestris]
	MSKSLPYSMKDVHYDNAKFRQRSFFKVITQNMLTSNRKREC
	>XP_011096552.1 mannosyl-oligosaccharide 1,2-alpha-mannosidase MNS3 [Sesamum indicum]
	MSKSLPYSMKDVHYDNAKFRQRSVIKVITQNILNSNIKREC
	>CDP19259.1 unnamed protein product [Coffea canephora]
	MSKTLPYSMKDVGYDNAKFRHRSLLKTFIQSSLTSNVKREC
	>PIN04680.1 1, 2-alpha-mannosidase [Handroanthus impetiginosus]
	MSKSLPYSMKDVHYDNAKFRQRSLIKVITQNFLTSNVQREC
	>XP_007147898.1 hypothetical protein PHAVU_006G164400g [Phaseolus vulgaris]
	MSKSLPYSTKDVDYDNAKFRHRSFSKVVTQNLLTGNLKRDC
	>XP_019198194.1 PREDICTED: mannosyl-oligosaccharide 1,2-alpha-mannosidase MNS3 [Ipomoea nil]
	MSKSLPYSMKDVHYDNGKFRHRSVSKAISQALLTSKVNPEH
	>XP_006467475.1 PREDICTED: mannosyl-oligosaccharide 1,2-alpha-mannosidase MNS3 [Citrus sinensis]
	MSKNLPYSMKDVHYDNAKFRPRSFFKVITQSLFTSNIKRDC
	>XP_006449686.1 hypothetical protein CICLE_v10014607mg [Citrus clementina]
	MSKNLPYSMKDVHYDNAKFRPRSFFKVITQSLFTSNIKRDC
	>GAY35141.1 hypothetical protein CUMW_014530 [Citrus unshiu]
	MSKNLPYSMKDVHYDNAKFRPRSFFKVITQSLFTSNIKRDC
	>KHN47318.1 Mannosyl-oligosaccharide 1,2-alpha-mannosidase MNS3 [Glycine soja]
	MSKSLPYSTKDVHYDNAKFRPRSFFKVVTQNLLTSNLRRDC
	>XP_003542934.1 PREDICTED: mannosyl-oligosaccharide 1,2-alpha-mannosidase MNS3-like [Glycine max]
	MSKSLPYSTKDVHYDNAKFRPRSFFKVVTQNLLTSNLRRDC
	>PKI67992.1 hypothetical protein CRG98_011588 [Punica granatum]
	MSSPLPYSMKDVHYDNAKFRHRSFSKVINQTLLTRNIRRDC
	>XP_012842222.1 PREDICTED: mannosyl-oligosaccharide 1,2-alpha-mannosidase MNS3 [Erythranthe guttata]
	MSKSLPYSMKDVQYDNAKFRQRSLTKVITQNLLTSNVKREC
	>XP_022715551.1 mannosyl-oligosaccharide 1,2-alpha-mannosidase MNS3-like [Durio zibethinus]
	MSKSLPYSMKDVHYDNAKFRQRSFFNVITQTLLTSNMRREC
	>XP_004486029.1 PREDICTED: mannosyl-oligosaccharide 1,2-alpha-mannosidase MNS3 [Cicer arietinum]
	MSKSLPYSRKDVDYDNAKFRHRSFFKVITQSFLTNNRKRDC
	>XP_019439702.1 PREDICTED: mannosyl-oligosaccharide 1,2-alpha-mannosidase MNS3 [Lupinus angustifolius]
	MSDTLPYTRKDVHYDNAKFRPRSFLKVITQSFLTSNLKRNC
	>XP_020203687.1 mannosyl-oligosaccharide 1,2-alpha-mannosidase MNS3 [Cajanus cajan]
	MSNSLPYSTKDVDYDNAKFRHRSFSKVITQNLLTSNLKRDC
	>XP_021731422.1 mannosyl-oligosaccharide 1,2-alpha-mannosidase MNS3-like [Chenopodium quinoa]
	MSKSLPYSMKDVEYDNAKFRQRSFTKVLNQTMLTKDVKRKC
	>XP_002519694.1 PREDICTED: mannosyl-oligosaccharide 1,2-alpha-mannosidase MNS3 [Ricinus communis]
	MSNSLPYSMKDVHYDNAKFRQRSFLKVISQSSIANNLKREC
	>XP_010666670.1 PREDICTED: mannosyl-oligosaccharide 1,2-alpha-mannosidase MNS3 [Beta vulgaris subsp. vulgaris]
	MSKSLPYSMKDVHYDNAKFRQRSFSKVLNHTILTNNVKREC
	>XP_021854754.1 mannosyl-oligosaccharide 1,2-alpha-mannosidase MNS3 isoform X1 [Spinacia oleracea]
	MSKSLPYSMKDVDYDNAKFRQRSLSKVLNQTILTNNVKREC
	>XP_010052064.1 PREDICTED: mannosyl-oligosaccharide 1,2-alpha-mannosidase MNS3 [Eucalyptus grandis]
	MTDSLPYSMKDVKYDNAKFRHRSLYKVINQTLLTHKRNWLS
	>XP_016179993.1 mannosyl-oligosaccharide 1,2-alpha-mannosidase MNS3 [Arachis ipaensis]
	MSNSLPYSKKDVDYDNAKFRHRSFSKVITQSFLTSNRKRDC
	>XP_015942868.1 mannosyl-oligosaccharide 1,2-alpha-mannosidase MNS3 isoform X1 [Arachis duranensis]
	MSNSLPYSKKDVDYDNAKFRHRSFSKVITQSFLTSNRKRDC
	>XP_008783164.1 PREDICTED: mannosyl-oligosaccharide 1,2-alpha-mannosidase MNS3-like isoform X2 [Phoenix dactylifera]
	MSTRPLPYSMQDVDYDNAKFRHRSPFKVITQALVTSSIRYD

## Sheet: Suppl. Fig. 6B
		Supplementary Figure 6B
		antibody: anti-GFP
		Endo H and PNGase F treatments

## Sheet: Suppl. Fig. 7J
	Supplementary Figure 7J
	antibodies: anti-GFP and anti-mRFP
	co-IP (GFP-Trap)
			anti-mRFP blots				anti-GFP blots
										longer exposure
	longer exposure
										shorter exposure
	shorter exposure
	longer exposure

## Sheet: Suppl. Fig. 7A, K
	Supplementary Figure 7K
	FLIM protein-protein interactions
	DONOR: MNS3-GFP																	DONOR: MNS3-GFP and ACCEPTOR: MNS1-mRFP																	DONOR: MNS3-GFP and ACCEPTOR: GnTI-mRFP
		dots	lifetime				count	sorted lifetimes	lifetime	how often		lifetime [ns]	no.		2011-03-01	2011-03-07			dots	lifetime				count	sorted lifetimes	lifetime	how often		lifetime [ns]	no.		2011-03-01	2011-03-08			dots	lifetime					count	sorted lifetimes	lifetime	how often		lifetime [ns]	no.
															rep 1	rep 2																rep 1	rep 2
	010311_MNS3_FL_G_01	n.a.	n.a., focus shift				1	2.1	2.1	2		2.1	2		2.1	2.1		010311_MNS3_FL_G_MNS1_FL_R_01	A	2.1				1	1.9	1.9	3		1.9	3		2.1	1.9		010311_MNS3_FL_G_GNT1_FL_R_01	A	2					1	1.8	1.8	6		1.8	6
							2	2.1				2.2	15		2.2	2.2			B	2.3				2	1.9				2	4		2.1	1.9			B	2.1					2	1.8				1.9	86
	010311_MNS3_FL_G_02	A	2.4				1	2.2	2.2	15		2.3	77		2.2	2.2								3	1.9				2.1	51		2.1	1.9			C	1.9					3	1.8				2	157
		B	2.4				2	2.2				2.4	129		2.2	2.2								1	2	2	4		2.2	131		2.1	2			D	1.9					4	1.8				2.1	48
		C	2.5				3	2.2				2.5	58		2.2	2.2								2	2				2.3	75		2.1	2									5	1.8				2.2	2
		D	2.5				4	2.2				2.6	2		2.2	2.2								3	2				2.4	4		2.1	2									6	1.8				2.3	2
		E	2.4				5	2.2							2.2	2.3								4	2				2.5	1		2.1	2									1	1.9	1.9	86
		F	2.5				6	2.2				total no. of Golgis = 283			2.2	2.3								1	2.1	2.1	51					2.1	2.1									2	1.9				total no. of Golgis = 301
		G	2.4				7	2.2							2.2	2.3								2	2.1				total no. of Golgis = 269			2.1	2.1									3	1.9
		H	2.3				8	2.2							2.2	2.3								3	2.1							2.1	2.1									4	1.9
		I	2.3				9	2.2							2.2	2.3								4	2.1							2.1	2.1									5	1.9
		J	2.4				10	2.2							2.3	2.3		010311_MNS3_FL_G_MNS1_FL_R_02	A	2.3				5	2.1							2.1	2.1		010311_MNS3_FL_G_GNT1_FL_R_02	A	2					6	1.9
		K	2.5				11	2.2							2.3	2.3			B	2.3				6	2.1							2.1	2.1			B	2.1					7	1.9
		L	2.4				12	2.2							2.3	2.3			C	2.2				7	2.1							2.1	2.1			C	2					8	1.9
		M	2.4				13	2.2							2.3	2.3			D	2.2				8	2.1							2.1	2.1			D	1.9					9	1.9
		N	2.3				14	2.2							2.3	2.3			E	2.1				9	2.1							2.2	2.1			E	2					10	1.9
		O	2.4				15	2.2							2.3	2.3			F	2.2				10	2.1							2.2	2.1			F	2					11	1.9
		P	2.3				1	2.3	2.3	77					2.3	2.3			G	2.3				11	2.1							2.2	2.1			G	2					12	1.9
		Q	2.5				2	2.3							2.3	2.3								12	2.1							2.2	2.1			H	2					13	1.9
							3	2.3							2.3	2.3								13	2.1							2.2	2.1			I	2					14	1.9
	010311_MNS3_FL_G_03	A	2.4				4	2.3							2.3	2.3								14	2.1							2.2	2.1			J	2					15	1.9
		B	2.5				5	2.3							2.3	2.3								15	2.1							2.2	2.1			K	2					16	1.9
		C	2.4				6	2.3							2.3	2.3		010311_MNS3_FL_G_MNS1_FL_R_03	A	2.2				16	2.1							2.2	2.1			L	2					17	1.9
		D	2.4				7	2.3							2.3	2.3			B	2.2				17	2.1							2.2	2.1			M	2					18	1.9
		E	2.3				8	2.3							2.3	2.3			C	2.2				18	2.1							2.2	2.1			N	1.9					19	1.9
		F	2.3				9	2.3							2.3	2.3								19	2.1							2.2	2.1			O	2					20	1.9
		G	2.4				10	2.3							2.3	2.3								20	2.1							2.2	2.1			P	1.8					21	1.9
		H	2.4				11	2.3							2.3	2.3								21	2.1							2.2	2.1			Q	2.1					22	1.9
		I	2.3				12	2.3							2.3	2.3								22	2.1							2.2	2.1			R	1.9					23	1.9
		J	2.4				13	2.3							2.3	2.3								23	2.1							2.2	2.1			S	2					24	1.9
		K	2.4				14	2.3							2.3	2.3								24	2.1							2.2	2.1									25	1.9
		L	2.3				15	2.3							2.3	2.3								25	2.1							2.2	2.1		010311_MNS3_FL_G_GNT1_FL_R_03	A	2					26	1.9
		M	2.3				16	2.3							2.3	2.3								26	2.1							2.2	2.1			B	1.9					27	1.9
		N	2.4				17	2.3							2.3	2.3		010311_MNS3_FL_G_MNS1_FL_R_04	A	2.3				27	2.1							2.2	2.1			C	1.9					28	1.9
		O	2.4				18	2.3							2.3	2.3			B	2.3				28	2.1							2.2	2.1			D	2					29	1.9
		P	2.3				19	2.3							2.3	2.3			C	2.3				29	2.1							2.2	2.1			E	1.9					30	1.9
							20	2.3							2.3	2.3			D	2.3				30	2.1							2.2	2.1			F	2.1					31	1.9
	010311_MNS3_FL_G_04	A	2.3				21	2.3							2.3	2.3			E	2.3				31	2.1							2.2	2.1			G	1.9					32	1.9
		B	2.3				22	2.3							2.3	2.3			F	2.2				32	2.1							2.2	2.1			H	2					33	1.9
		C	2.3				23	2.3							2.3	2.3			G	2.3				33	2.1							2.2	2.1			I	2.1					34	1.9
		D	2.4				24	2.3							2.3	2.3			H	2.2				34	2.1							2.2	2.1			J	1.9					35	1.9
		E	2.3				25	2.3							2.3	2.3			I	2.3				35	2.1							2.2	2.2									36	1.9
		F	2.2				26	2.3							2.3	2.3			J	2.3				36	2.1							2.2	2.2		010311_MNS3_FL_G_GNT1_FL_R_04	A	2					37	1.9
		G	2.2				27	2.3							2.3	2.3			K	2.3				37	2.1							2.2	2.2			B	2					38	1.9
		H	2.2				28	2.3							2.3	2.3			L	2.2				38	2.1							2.2	2.2			C	2					39	1.9
							29	2.3							2.3	2.3			M	2.2				39	2.1							2.2	2.2			D	1.8					40	1.9
	010311_MNS3_FL_G_05	A	2.4				30	2.3							2.3	2.4			N	2.3				40	2.1							2.2	2.2			E	1.9					41	1.9
		B	2.3				31	2.3							2.3	2.4			O	2.3				41	2.1							2.2	2.2			F	1.9					42	1.9
		C	2.5				32	2.3							2.4	2.4			P	2.2				42	2.1							2.2	2.2			G	1.9					43	1.9
							33	2.3							2.4	2.4			Q	2.3				43	2.1							2.2	2.2			H	2					44	1.9
							34	2.3							2.4	2.4			R	2.2				44	2.1							2.2	2.2			I	1.9					45	1.9
							35	2.3							2.4	2.4			S	2.2				45	2.1							2.2	2.2			J	1.9					46	1.9
							36	2.3							2.4	2.4			T	2.3				46	2.1							2.3	2.2			K	2					47	1.9
							37	2.3							2.4	2.4			U	2.2				47	2.1							2.3	2.2									48	1.9
							38	2.3							2.4	2.4								48	2.1							2.3	2.2		010311_MNS3_FL_G_GNT1_FL_R_05	A	1.9					49	1.9
							39	2.3							2.4	2.4		010311_MNS3_FL_G_MNS1_FL_R_05	A	2.2				49	2.1							2.3	2.2			B	2.1					50	1.9
							40	2.3							2.4	2.4			B	2.1				50	2.1							2.3	2.2			C	2					51	1.9
	010311_MNS3_FL_G_08	A	2.5				41	2.3							2.4	2.4			C	2.1				51	2.1							2.3	2.2			D	1.8					52	1.9
		B	2.3				42	2.3							2.4	2.4			D	2.1				1	2.2	2.2	131					2.3	2.2			E	1.9					53	1.9
		C	2.2				43	2.3							2.4	2.4			E	2.1				2	2.2							2.3	2.2			F	2					54	1.9
		D	2.3				44	2.3							2.4	2.4			F	2.3				3	2.2							2.3	2.2			G	1.9					55	1.9
		E	2.3				45	2.3							2.4	2.4			G	2.2				4	2.2							2.3	2.2			H	2					56	1.9
		F	2.3				46	2.3							2.4	2.4			H	2.3				5	2.2							2.3	2.2			I	2					57	1.9
		G	2.4				47	2.3							2.4	2.4			I	2.2				6	2.2							2.3	2.2			J	2					58	1.9
		H	2.1				48	2.3							2.4	2.4								7	2.2							2.3	2.2			K	1.9					59	1.9
		I	2.2				49	2.3							2.4	2.4								8	2.2							2.3	2.2			L	2					60	1.9
		J	2.3				50	2.3							2.4	2.4								9	2.2							2.3	2.2			M	1.9					61	1.9
		K	2.3				51	2.3							2.4	2.4		010311_MNS3_FL_G_MNS1_FL_R_06	A	2.3				10	2.2							2.3	2.2			N	1.9					62	1.9
		L	2.3				52	2.3							2.4	2.4			B	2.2				11	2.2							2.3	2.2			O	2					63	1.9
		M	2.3				53	2.3							2.4	2.4			C	2.2				12	2.2							2.3	2.2			P	2					64	1.9
							54	2.3							2.4	2.4			D	2.3				13	2.2							2.3	2.2									65	1.9
	010311_MNS3_FL_G_09	A	2.4				55	2.3							2.4	2.4			E	2.3				14	2.2							2.3	2.2		010311_MNS3_FL_G_GNT1_FL_R_06	A	2					66	1.9
		B	2.5				56	2.3							2.4	2.4			F	2.3				15	2.2							2.3	2.2			B	1.9					67	1.9
		C	2.5				57	2.3							2.4	2.4			G	2.1				16	2.2							2.3	2.2			C	2					68	1.9
		D	2.4				58	2.3							2.4	2.4			H	2.2				17	2.2							2.3	2.2			D	2					69	1.9
		E	2.2				59	2.3							2.4	2.4			I	2.2				18	2.2							2.3	2.2			E	1.9					70	1.9
		F	2.3				60	2.3							2.4	2.4			J	2.2				19	2.2							2.3	2.2			F	1.9					71	1.9
		G	2.4				61	2.3							2.4	2.4			K	2.2				20	2.2							2.3	2.2			G	2					72	1.9
		H	2.44				62	2.3							2.4	2.4			L	2.2				21	2.2							2.3	2.2			H	1.9					73	1.9
		I	2.5				63	2.3							2.4	2.4			M	2.3				22	2.2							2.3	2.2			I	1.9					74	1.9
		J	2.5				64	2.3							2.4	2.4								23	2.2							2.3	2.2									75	1.9
							65	2.3							2.4	2.4		010311_MNS3_FL_G_MNS1_FL_R_07	A	2.3				24	2.2							2.3	2.2		010311_MNS3_FL_G_GNT1_FL_R_07	n.a.						76	1.9
	010311_MNS3_FL_G_11	A	2.4				66	2.3							2.4	2.4			B	2.3				25	2.2							2.3	2.2									77	1.9
		B	2.4				67	2.3							2.4	2.4			C	2.2				26	2.2							2.3	2.2		010311_MNS3_FL_G_GNT1_FL_R_08	A	2					78	1.9
		C	2.4				68	2.3							2.4	2.4			D	2.3				27	2.2							2.3	2.2			B	2					79	1.9
		D	2.4				69	2.3							2.4	2.4			E	2.3				28	2.2							2.3	2.2			C	2					80	1.9
		E	2.4				70	2.3							2.4	2.4			F	2.2				29	2.2							2.3	2.2			D	2					81	1.9
		F	2.3				71	2.3							2.4	2.4			G	2.4				30	2.2							2.3	2.2			E	2					82	1.9
		G	2.4				72	2.3							2.4	2.4			H	2.2				31	2.2							2.3	2.2			F	2					83	1.9
		H	2.5				73	2.3							2.4	2.4			I	2.3				32	2.2							2.3	2.2			G	1.9					84	1.9
		I	2.5				74	2.3							2.4	2.4			J	2.3				33	2.2							2.3	2.2			H	2.1					85	1.9
		J	2.4				75	2.3							2.4	2.4								34	2.2							2.3	2.2			I	2.1					86	1.9
		K	2.4				76	2.3							2.4	2.4		010311_MNS3_FL_G_MNS1_FL_R_08	A	2.1				35	2.2							2.3	2.2									1	2	2	157
		L	2.3				77	2.3							2.4	2.4			B	2.2				36	2.2							2.3	2.2									2	2
		M	2.4				1	2.4	2.4	129					2.4	2.4			C	2.1				37	2.2							2.3	2.2		010311_MNS3_FL_G_GNT1_FL_R_09	A	2					3	2
		N	2.3				2	2.4							2.4	2.4			D	2.2				38	2.2							2.3	2.2			B	1.9					4	2
		O	2.4				3	2.4							2.4	2.4			E	2.1				39	2.2							2.3	2.2			C	1.9					5	2
		P	2.4				4	2.4							2.4	2.4			F	2.3				40	2.2							2.3	2.2			D	2					6	2
		Q	2.4				5	2.4							2.4	2.4			G	2.2				41	2.2							2.4	2.2			E	2					7	2
		R	2.4				6	2.4							2.4	2.4			H	2.2				42	2.2							2.4	2.2			F	2.1					8	2
		S	2.3				7	2.4							2.4	2.4			I	2.1				43	2.2							2.5	2.2			G	2					9	2
		T	2.4				8	2.4							2.4	2.4			J	2.1				44	2.2								2.2			H	2.1					10	2
		U	2.3				9	2.4							2.4	2.4								45	2.2								2.2			I	2					11	2
		V	2.3				10	2.4							2.4	2.4		010311_MNS3_FL_G_MNS1_FL_R_09	A	2.3				46	2.2								2.2			J	1.9					12	2
		W	2.4				11	2.4							2.4	2.4			B	2.3				47	2.2								2.2			K	2					13	2
		X	2.5				12	2.4							2.4	2.4			C	2.3				48	2.2								2.2			L	1.9					14	2
		Y	2.4				13	2.4							2.4	2.4			D	2.2				49	2.2								2.2			M	1.9					15	2
		Z	2.4				14	2.4							2.4	2.4			E	2.3				50	2.2								2.2			N	2					16	2
							15	2.4							2.5	2.4			F	2.2				51	2.2								2.2			O	2					17	2
	010311_MNS3_FL_G_12	A	2.3				16	2.4							2.5	2.4			G	2.1				52	2.2								2.2			P	2					18	2
		B	2.4				17	2.4							2.5	2.4			H	2.3				53	2.2								2.2			Q	1.9					19	2
		C	2.4				18	2.4							2.5	2.4								54	2.2								2.2			R	2					20	2
		D	2.4				19	2.4							2.5	2.4								55	2.2								2.2			S	2					21	2
		E	2.3				20	2.4							2.5	2.4								56	2.2								2.2			T	2					22	2
		F	2.3				21	2.4							2.5	2.4		010311_MNS3_FL_G_MNS1_FL_R_10	A	2.3				57	2.2								2.2			U	2					23	2
		G	2.2				22	2.4							2.5	2.5			B	2.3				58	2.2								2.2			V	2					24	2
		H	2.3				23	2.4							2.5	2.5			C	2.2				59	2.2								2.2			W	2					25	2
		I	2.4				24	2.4							2.5	2.5			D	2.2				60	2.2								2.2			X	1.9					26	2
		J	2.4				25	2.4							2.5	2.5			E	2.1				61	2.2								2.2			Y	2					27	2
		K	2.4				26	2.4							2.5	2.5			F	2.2				62	2.2								2.2			Z	2					28	2
		L	2.3				27	2.4							2.5	2.5			G	2.1				63	2.2								2.2			1	2					29	2
		M	2.4				28	2.4							2.5	2.5			H	2.3				64	2.2								2.2			2	2					30	2
		N	2.4				29	2.4							2.5	2.5								65	2.2								2.2			3	2					31	2
		O	2.5				30	2.4							2.5	2.5								66	2.2								2.2			4	2					32	2
							31	2.4							2.5	2.5								67	2.2								2.2			5	1.9					33	2
	010311_MNS3_FL_G_13	A	2.5				32	2.4							2.5	2.5		010311_MNS3_FL_G_MNS1_FL_R_11	A	2.3				68	2.2								2.2			6	2					34	2
		B	2.4				33	2.4							2.5	2.5			B	2.2				69	2.2								2.2									35	2
		C	2.4				34	2.4							2.5	2.5			C	2.3				70	2.2								2.2		010311_MNS3_FL_G_GNT1_FL_R_10	A	2					36	2
		D	2.3				35	2.4								2.5			D	2.3				71	2.2								2.2			B	2					37	2
		E	2.5				36	2.4								2.5			E	2.3				72	2.2								2.2			C	2					38	2
		F	2.4				37	2.4								2.5			F	2.4				73	2.2								2.2			D	2.1					39	2
		G	2.4				38	2.4								2.5			G	2.3				74	2.2								2.3			E	2					40	2
		H	2.2				39	2.4								2.5			H	2.3				75	2.2								2.3			F	2					41	2
		I	2.5				40	2.4								2.5			I	2.3				76	2.2								2.3			G	1.9					42	2
		J	2.2				41	2.4								2.5			J	2.5				77	2.2								2.3			H	2					43	2
		K	2.5				42	2.4								2.5								78	2.2								2.3			I	2					44	2
		L	2.4				43	2.4								2.5		010311_MNS3_FL_G_MNS1_FL_R_12	A	2.3				79	2.2								2.3			J	2					45	2
							44	2.4								2.5			B	2.1				80	2.2								2.3			K	2					46	2
	010311_MNS3_FL_G_14	A	2.4				45	2.4								2.5			C	2.1				81	2.2								2.3			L	1.9					47	2
		B	2.4				46	2.4								2.5			D	2.2				82	2.2								2.3			M	1.9					48	2
		C	2.4				47	2.4								2.5			E	2.2				83	2.2								2.3			N	1.9					49	2
		D	2.4				48	2.4								2.5			F	2.3				84	2.2								2.3			O	1.9					50	2
		E	2.3				49	2.4								2.5			G	2.3				85	2.2								2.3			P	2					51	2
		F	2.2				50	2.4								2.5			H	2.2				86	2.2								2.3			Q	2					52	2
		G	2.4				51	2.4								2.5			I	2.2				87	2.2								2.3			R	1.9					53	2
		H	2.4				52	2.4								2.5			J	2.3				88	2.2								2.3			S	1.9					54	2
							53	2.4								2.5								89	2.2								2.3			T	1.9					55	2
							54	2.4								2.5		080311_MNS3_FL_G_MNS1_FL_R_01	A	2.2				90	2.2								2.3			U	1.9					56	2
							55	2.4								2.5			B	2.2				91	2.2								2.3			V	1.9					57	2
	070311_MNS3_FL_G_1	A	2.4				56	2.4								2.5			C	2.2				92	2.2								2.3									58	2
		B	2.4				57	2.4								2.5			D	2.2				93	2.2								2.3		010311_MNS3_FL_G_GNT1_FL_R_11	A	2					59	2
		C	2.3				58	2.4								2.5			E	2.2				94	2.2								2.3			B	2					60	2
		D	2.4				59	2.4								2.5			F	2.2				95	2.2								2.3			C	1.9					61	2
		E	2.2				60	2.4								2.6			G	2.2				96	2.2								2.3			D	2.1					62	2
		F	2.3				61	2.4								2.6			H	2.2				97	2.2								2.3			E	2					63	2
		G	2.4				62	2.4											I	2.4				98	2.2								2.3			F	2					64	2
		H	2.4				63	2.4											J	2.2				99	2.2								2.4			G	2					65	2
		I	2.4				64	2.4											K	2.2				100	2.2								2.4			H	2.1					66	2
		J	2.3				65	2.4											L	2.3				101	2.2											I	1.9					67	2
		K	2.4				66	2.4											M	2.1				102	2.2											J	2					68	2
		L	2.5				67	2.4											N	2.2				103	2.2											K	2					69	2
		M	2.5				68	2.4											O	2.1				104	2.2											L	2					70	2
		N	2.4				69	2.4											P	2.2				105	2.2											M	2					71	2
		O	2.3				70	2.4											Q	2.2				106	2.2											N	1.9					72	2
		P	2.3				71	2.4											R	2.2				107	2.2											O	2					73	2
		Q	2.2				72	2.4											S	2.3				108	2.2											P	2					74	2
		R	2.4				73	2.4											T	2.2				109	2.2											Q	1.9					75	2
		S	2.3				74	2.4											U	2.1				110	2.2											R	2					76	2
		T	2.3				75	2.4											V	2.1				111	2.2											S	2					77	2
		U	2.3				76	2.4											W	2.2				112	2.2											T	2					78	2
		V	2.2				77	2.4											X	2.2				113	2.2											U	2					79	2
		W	2.3				78	2.4											Y	2.2				114	2.2											V	2					80	2
		X	2.3				79	2.4											Z	2.3				115	2.2											W	1.9					81	2
		Y	2.5				80	2.4											1	2.4				116	2.2											X	2					82	2
		Z	2.4				81	2.4											2	2				117	2.2											Y	2					83	2
		1	2.4				82	2.4											3	2				118	2.2											Z	2					84	2
		2	2.4				83	2.4											4	2.1				119	2.2											1	2					85	2
		3	2.4				84	2.4											5	2.2				120	2.2											2	2					86	2
							85	2.4											6	2.2				121	2.2											3	2					87	2
	070311_MNS3_FL_G_2	A	2.4				86	2.4											7	2.2				122	2.2											4	2					88	2
		B	2.4				87	2.4											8	2.1				123	2.2																	89	2
		C	2.4				88	2.4											9	2.2				124	2.2										010311_MNS3_FL_G_GNT1_FL_R_12	A	2					90	2
		D	2.4				89	2.4											10	2.2				125	2.2											B	2					91	2
		E	2.4				90	2.4											11	2.1				126	2.2											C	2.1					92	2
		F	2.5				91	2.4											12	2.2				127	2.2											D	2					93	2
		G	2.5				92	2.4											13	2.2				128	2.2											E	2					94	2
		H	2.4				93	2.4											14	2.2				129	2.2											F	2					95	2
		I	2.3				94	2.4											15	2.1				130	2.2											G	1.9					96	2
		J	2.5				95	2.4											16	2.2				131	2.2											H	2					97	2
		K	2.4				96	2.4											17	2.2				1	2.3	2.3	75									I	2					98	2
		L	2.2				97	2.4											18	2.2				2	2.3											J	1.9					99	2
		M	2.4				98	2.4											19	2.2				3	2.3											K	2					100	2
		N	2.5				99	2.4											20	2.3				4	2.3											L	1.9					101	2
		O	2.5				100	2.4											21	2.2				5	2.3											M	2					102	2
		P	2.5				101	2.4											22	2.1				6	2.3											N	1.9					103	2
		Q	2.4				102	2.4											23	2.2				7	2.3											O	2					104	2
		R	2.4				103	2.4											24	2.2				8	2.3											P	1.9					105	2
		S	2.6				104	2.4											25	2.2				9	2.3											Q	1.9					106	2
		T	2.5				105	2.4											26	2.2				10	2.3											R	1.9					107	2
		U	2.4				106	2.4											27	2.2				11	2.3											S	2					108	2
		V	2.4				107	2.4											28	2.1				12	2.3											T	1.9					109	2
		W	2.5				108	2.4											29	2.3				13	2.3											U	2					110	2
		X	2.3				109	2.4											30	2.2				14	2.3											V	1.8					111	2
							110	2.4																15	2.3											W	2					112	2
	070311_MNS3_FL_G_3	A	2.3				111	2.4										080311_MNS3_FL_G_MNS1_FL_R_02	A	2.2				16	2.3											X	1.9					113	2
		B	2.4				112	2.4											B	2.2				17	2.3											Y	1.9					114	2
		C	2.4				113	2.4											C	2.1				18	2.3											Z	1.9					115	2
		D	2.3				114	2.4											D	2.1				19	2.3											1	1.9					116	2
		E	2.3				115	2.4											E	2.2				20	2.3											2	2					117	2
		F	2.1				116	2.4											F	1.9				21	2.3											3	2					118	2
		G	2.3				117	2.4											G	2.2				22	2.3																	119	2
		H	2.3				118	2.4											H	2.2				23	2.3										080311_MNS3_FL_G_GNT1_FL_R_01	A	2					120	2
		I	2.3				119	2.4											I	2.1				24	2.3											B	2					121	2
		J	2.4				120	2.4											J	2.2				25	2.3											C	2					122	2
		K	2.4				121	2.4											K	2.1				26	2.3											D	2.1					123	2
		L	2.4				122	2.4											L	2				27	2.3											E	1.8					124	2
		M	2.3				123	2.4											M	2.1				28	2.3											F	2					125	2
		N	2.4				124	2.4											N	2.2				29	2.3											G	2.1					126	2
		O	2.4				125	2.4											O	2.3				30	2.3											H	2					127	2
		P	2.3				126	2.4											P	2.3				31	2.3											I	2					128	2
		Q	2.3				127	2.4											Q	2.1				32	2.3											J	2					129	2
		R	2.4				128	2.4											R	2.2				33	2.3											K	2.3					130	2
		S	2.3				129	2.4											S	2.2				34	2.3											L	2.3					131	2
		T	2.3				1	2.5	2.5	58									T	2.2				35	2.3											M	2					132	2
		U	2.5				2	2.5											U	2.2				36	2.3											N	2					133	2
		V	2.5				3	2.5											V	2.2				37	2.3											O	2.1					134	2
		W	2.3				4	2.5											W	2.2				38	2.3											P	1.9					135	2
		X	2.4				5	2.5											X	2.3				39	2.3											Q	1.9					136	2
		Y	2.4				6	2.5											Y	2.3				40	2.3											R	2					137	2
		Z	2.4				7	2.5											Z	2.2				41	2.3											S	1.9					138	2
		1	2.5				8	2.5											1	1.9				42	2.3											T	2					139	2
		2	2.3				9	2.5											2	2.1				43	2.3											U	1.9					140	2
		3	2.4				10	2.5																44	2.3											V	1.9					141	2
							11	2.5										080311_MNS3_FL_G_MNS1_FL_R_03	A	2.1				45	2.3																	142	2
	070311_MNS3_FL_G_4	A	2.4				12	2.5											B	2.1				46	2.3										080311_MNS3_FL_G_GNT1_FL_R_02	A	2					143	2
		B	2.5				13	2.5											C	2.2				47	2.3											B	2					144	2
		C	2.4				14	2.5											D	2.2				48	2.3											C	2.1					145	2
		D	2.5				15	2.5											E	2.2				49	2.3											D	2					146	2
		E	2.5				16	2.5											F	2.3				50	2.3											E	2					147	2
		F	2.2				17	2.5											G	2.2				51	2.3											F	2.1					148	2
		G	2.4				18	2.5											H	2.2				52	2.3											G	1.9					149	2
		H	2.4				19	2.5											I	2.2				53	2.3											H	2					150	2
		I	2.4				20	2.5											J	2.3				54	2.3											I	2.1					151	2
		J	2.3				21	2.5											K	2.3				55	2.3											J	2.1					152	2
		K	2.3				22	2.5											L	2.3				56	2.3											K	2.1					153	2
		L	2.5				23	2.5											M	2.2				57	2.3											L	2.1					154	2
		M	2.3				24	2.5											N	2.2				58	2.3											M	2.1					155	2
		N	2.3				25	2.5											O	2.3				59	2.3											N	2.1					156	2
		O	2.4				26	2.5											P	2.1				60	2.3																	157	2
		P	2.3				27	2.5											Q	2.2				61	2.3										080311_MNS3_FL_G_GNT1_FL_R_03	A	2					1	2.1	2.1	48
		Q	2.4				28	2.5											R	2.2				62	2.3											B	1.9					2	2.1
		R	2.4				29	2.5											S	2.2				63	2.3											C	2					3	2.1
		S	2.5				30	2.5											T	2.1				64	2.3											D	2.1					4	2.1
		T	2.3				31	2.5											U	2.3				65	2.3											E	1.9					5	2.1
		U	2.3				32	2.5											V	2.2				66	2.3											F	1.9					6	2.1
		V	2.4				33	2.5											W	2.3				67	2.3											G	1.9					7	2.1
		W	2.4				34	2.5											X	2.2				68	2.3											H	2					8	2.1
		X	2.3				35	2.5											Y	2.2				69	2.3											I	2.2					9	2.1
		Y	2.5				36	2.5											Z	2.2				70	2.3											J	2.1					10	2.1
		Z	2.4				37	2.5											1	2.2				71	2.3											K	2					11	2.1
		1	2.5				38	2.5											2	2.1				72	2.3											L	2.2					12	2.1
		2	2.5				39	2.5											3	2.1				73	2.3											M	2					13	2.1
		3	2.4				40	2.5											4	2.1				74	2.3											N	1.9					14	2.1
		4	2.4				41	2.5											5	2.2				75	2.3											O	1.9					15	2.1
							42	2.5											6	2.1				1	2.4	2.4	4									P	2					16	2.1
	070311_MNS3_FL_G_5	A	2.4				43	2.5											7	2.2				2	2.4											Q	1.9					17	2.1
		B	2.3				44	2.5											8	2.2				3	2.4											R	1.9					18	2.1
		C	2.5				45	2.5											9	2.3				4	2.4											S	2					19	2.1
		D	2.4				46	2.5											10	2.3				1	2.5	2.5	1									T	2					20	2.1
		E	2.3				47	2.5											11	2.2																U	1.9					21	2.1
		F	2.5				48	2.5											12	2.2																						22	2.1
		G	2.4				49	2.5											13	2.2															080311_MNS3_FL_G_GNT1_FL_R_04	A	1.9					23	2.1
		H	2.4				50	2.5											14	2.3																B	1.9					24	2.1
		I	2.5				51	2.5											15	2.2																C	2.1					25	2.1
		J	2.5				52	2.5											16	2.2																D	2					26	2.1
		K	2.4				53	2.5											17	2.3																E	2					27	2.1
		L	2.3				54	2.5											18	2.3																F	1.9					28	2.1
		M	2.4				55	2.5											19	2.2																						29	2.1
		N	2.4				56	2.5																																		30	2.1
		O	2.4				57	2.5										080311_MNS3_FL_G_MNS1_FL_R_04	A	2.1																						31	2.1
		P	2.4				58	2.5											B	2.2																						32	2.1
		Q	2.4				1	2.6	2.6	2									C	2.2																						33	2.1
		R	2.5				2	2.6											D	2.3															080311_MNS3_FL_G_GNT1_FL_R_05	A	2.1					34	2.1
		S	2.6																E	2																B	2					35	2.1
		T	2.3																F	2.1																C	2					36	2.1
		U	2.3																G	2.2																D	2					37	2.1
		V	2.4																H	2.1																E	2					38	2.1
		W	2.5																I	2.3																F	2					39	2.1
		X	2.4																J	2.1																G	1.9					40	2.1
		Y	2.5																K	1.9																H	2					41	2.1
		Z	2.5																L	2.1																I	2					42	2.1
		1	2.5																M	2.3																J	2.1					43	2.1
		2	2.5																N	2.3																K	1.8					44	2.1
		3	2.5																O	2.1																						45	2.1
		4	2.5																P	2.1															080311_MNS3_FL_G_GNT1_FL_R_06	A	2					46	2.1
		5	2.3																																	B	2					47	2.1
		6	2.4															080311_MNS3_FL_G_MNS1_FL_R_06	A	2.2																C	2					48	2.1
		7	2.4																B	2.2																D	2					1	2.2	2.2	2
		8	2.4																C	2.2																E	1.9					2	2.2
		9	2.5																D	2.2																F	1.9					1	2.3	2.3	2
		10	2.4																E	2.2																G	1.9					2	2.3
		11	2.4																F	2.2																H	1.9
		12	2.5																G	2.2																I	2
		13	2.4																H	2.1																J	2
		14	2.4																I	2.1																K	2
		15	2.5																J	2.2																J	1.9
		16	2.5																K	2.2
		17	2.3																L	2.2															080311_MNS3_FL_G_GNT1_FL_R_07	A	2.1
																			M	2.2																B	2.1
																																				C	2
																																				D	2.1
																																				E	2.1
																																				F	2.1
																																				G	2.1
																																				H	2.1
																																				I	2
																																				J	2
																																				K	2
																																				L	2.1
																																				M	2.1
																																				N	2.1
																																				O	2
																																				P	2
																																				Q	2.1
																																				R	2.1
																																				S	2.1
																																				T	2.1
																																				U	2.1
																																				V	2.1
																																				W	2.1
																																				X	2.1
[truncated: 11 more columns]

[truncated: 6 more sheets: Suppl. Fig. 10B, Suppl. Fig. 11, Suppl. Fig. 14A, Suppl. Fig. 14B, Suppl. Fig. 15, colocalisation analyses]
